# Supplementary material for: Abdominal surgical trajectories associated with failure to rescue. A nationwide analysis
Source: Int J Qual Health Care. 2022 Oct 26;34(4):mzac084. doi: 10.1093/intqhc/mzac084 (PMC9670749; doi:10.1093/intqhc/mzac084)
Supplement: mzac084_Supp [file mzac084_supp.zip]

Archive with 1 entries (1 files):
- suppl_data/Revision_Online Supplement tables.docx
